# Supplementary material for: Development and Validation of a Good Manufacturing Process for IL-4-Driven Expansion of Chimeric Cytokine Receptor-Expressing CAR T-Cells
Source: Cells. 2021 Jul 15;10(7):1797. doi: 10.3390/cells10071797 (PMC8307141; doi:10.3390/cells10071797)
Supplement: Supplementary file 1 [file cells-10-01797-s001.zip]

Archive with 1 entries (1 files):
- cells-1234004-supplementary.pdf
